# Supplementary material for: A strategy to incorporate prior knowledge into correlation network cutoff selection
Source: Nat Commun. 2020 Oct 14;11:5153. doi: 10.1038/s41467-020-18675-3 (PMC7560866; doi:10.1038/s41467-020-18675-3)
Supplement: Supplementary file 4 — Source Data [file 41467_2020_18675_MOESM4_ESM.zip]

Archive with 2 entries (2 files):
- SupplementaryData1.html
- __MACOSX/._SupplementaryData1.html
